# Supplementary material for: Identification of putative fecundity-related gustatory receptor genes in the brown planthopper Nilaparvata lugens
Source: BMC Genomics. 2018 Dec 27;19:970. doi: 10.1186/s12864-018-5391-5 (PMC6307266; doi:10.1186/s12864-018-5391-5)
Supplement: Supplementary file 1 — Table S1. Summary of Nilaparvata lugens transcriptome assembly. (XLSX 8 kb) [file 12864_2018_5391_MOESM1_ESM.xlsx]

## Sheet: Sheet1
Table S1 Summary of Nilaparvata lugens transcriptome assembly
Statistics project	Head	Leg	Midgut
Total clean reads	29838865	33567532	38076067
GC percentage	0.4073	0.4058	0.4031
Q20 percentage	0.9859	0.985	0.9857
Total gene	48511	46372	47311
N50 of unigenes (nt)	2345	2301	2262
Min length of genes (nt)	61	57	57
Median length of genes (nt)	873	877	823
Max length of genes (nt)	37739	35801	23783
Mapping rate	0.775	0.757	0.579
