# Supplementary material for: Identification of putative fecundity-related gustatory receptor genes in the brown planthopper Nilaparvata lugens
Source: BMC Genomics. 2018 Dec 27;19:970. doi: 10.1186/s12864-018-5391-5 (PMC6307266; doi:10.1186/s12864-018-5391-5)
Supplement: Supplementary file 2 — Table S2. Screening for putative gustatory receptors of Nilaparvata lugens by tBLASTn. (XLSX 10 kb) [file 12864_2018_5391_MOESM2_ESM.xlsx]

## Sheet: Sheet1
Table S2 Screening for putative gustatory receptors of Nilaparvata lugens by tBLASTn
Number	Transcriptome number	Length of nucleic acid (bp)	tBLASTn results
1	XLOC_05665	656	putative gustatory receptor 64b-like [Musca domestica]
2	XLOC_035962	216	gustatory receptor for sugar taste 64f-like [Diuraphis noxia]
3	XLOC_023601	2324	hypothetical protein [Escherichia coli]
4	XLOC_018957	1667	hypothetical protein [Zootermopsis nevadensis]
5	CL6990Contig1	1231	gustatory receptor 68a[Microplitis demolitor]
6	XLOC_020073	1343	gustatory receptor for sugar taste 43a-like [Cephus cinctus]
7	CL19958Contig1	709	gustatory and odorant receptor 24
8	XLOC_027277	822	Gustatory and odorant receptor 24 [Papilio machaon]
9	XLOC_027275	512	gustatory and odorant receptor 21a-like [Musca domestica]
10	XLOC_024139	1641	gustatory and odorant receptor 24-like isoform X2 [Halyomorpha halys]
11	XLOC_024141	3921	gustatory and odorant receptor 22-like isoform X2 [Halyomorpha halys]
12	XLOC_010290	1416	gustatory receptor for sugar taste 64f-like [Diuraphis noxia]
13	CL14215Contig1	813	Gr21a
14	leg68607_g1_i1	296	gustatory receptor 171[Tribolium castaneum]
15	CL18267Contig1	670	gustatory and odorant receptor 22-like[Papilio polytes]
16	XLOC_015744	458	uncharacterized protein [Diaphorina citri]
17	leg88893_g1_i1	212	gustatory receptor for sugar taste 43a-like[Linepithema humile]
18	XLOC_018216	320	hypothetical protein [Zootermopsis nevadensis]
19	zhongchang104791_g1_i1	233	gustatory receptor 6[Drosicha corpulenta]
20	XLOC_009653	749	gustatory receptor for sugar taste 43a-like [Diaphorina citri]
21	XLOC_015291	1485	gustatory receptor 46 [Nasonia vitripennis]
22	CL10398Contig1	1370	gustatory receptor for sugar taste 43a-like[Sclerodermus sp.MQW-2015]
23	CL10169Contig1	219	gustatory receptor 51 [Nasonia vitripennis]
24	XLOC_026899	580	putative chemosensory receptor 1 [Heliothis virescens]
25	XLOC_022523	1897	gustatory receptor 43a-like [Dufourea novaeangliae]
26	XLOC_033119	314	gustatory receptor for sugar taste 64f-like [Acyrthosiphon pisum]
27	XLOC_030277	1179	G-protein coupled receptor moody isoform X2 [Cimex lectularius]
28	XLOC_026192	1673	hypothetical protein [Lottia gigantea]
29	XLOC_026579	500	hypothetical protein [Aphanizomenon flos-aquae]
30	XLOC_013929	3994	high affinity cationic amino acid transporter 1-like isoform X4 [Cimex lectularius]
31	XLOC_009473	830	G-protein coupled receptor moody [Cimex lectularius]
32	XLOC_023560	1016	G-protein coupled receptor moody isoform X3 [Cimex lectularius]
33	XLOC_020074	3730	GON-4-like protein isoform X2 [Orussus abietinus]
