# Supplementary material for: Identification of putative fecundity-related gustatory receptor genes in the brown planthopper Nilaparvata lugens
Source: BMC Genomics. 2018 Dec 27;19:970. doi: 10.1186/s12864-018-5391-5 (PMC6307266; doi:10.1186/s12864-018-5391-5)
Supplement: Supplementary file 3 — Table S3. Prediction of potential gustatory receptors of Nilaparvata lugens by HMMER. (XLSX 9 kb) [file 12864_2018_5391_MOESM3_ESM.xlsx]

## Sheet: Sheet1
Table S3 Prediction of potential gustatory receptors of Nilaparvata lugens by HMMER
Number	Transcriptome number	Integrity rungs	Length of protein (aa)	structure model			备注
1	XLOC_009118:444-	type:complete	442	PF02949	PF08395	PF06151	olfactory receptor
2	XLOC_010290:79-1	type:complete	443	PF02949	PF08395	PF06151	olfactory receptor
3	XLOC_002908	type:5prime_partial	403	PF02949	PF08395		olfactory receptor
4	XLOC_013929:924-1	type:complete	84	PF08395
5	XLOC_015291:346-	type:complete	359	PF08395
6	XLOC_018216	type:5prime_partial	105	PF08395	PF06151
7	XLOC_018226:3-81	type:internal	270	PF08395
8	XLOC_018957:16-1	type:complete	449	PF08395
9	XLOC_020073:685-	type:complete	153	PF08395
10	XLOC_020073:344-6	type:complete	95	PF08395
11	XLOC_020074:2696	type:complete	244	PF08395
12	XLOC_022405	type:3prime_partial	77	PF08395
13	XLOC_022523:951-	type:complete	205	PF08395	PF06151
14	XLOC_022523:488-	type:complete	117	PF08395
15	XLOC_02360	type:5prime_partial	263	PF08395
16	XLOC_02413	type:5prime_partial	408	PF08395
17	XLOC_02414	type:5prime_partial	181	PF08395
18	XLOC_026192:959-	type:complete	149	PF08395	PF06151
19	XLOC_026899:3-58	type:internal	192	PF08395	PF06151
20	XLOC_005665	type:3prime_partial	138	PF06151
