# Supplementary material for: Identification of putative fecundity-related gustatory receptor genes in the brown planthopper Nilaparvata lugens
Source: BMC Genomics. 2018 Dec 27;19:970. doi: 10.1186/s12864-018-5391-5 (PMC6307266; doi:10.1186/s12864-018-5391-5)
Supplement: Supplementary file 4 — Table S4. Knockdown the expression of NlGrs in BPH and its effect on NlVg and NlVgR transcript accumulation. (XLSX 12 kb) [file 12864_2018_5391_MOESM4_ESM.xlsx]

## Sheet: Sheet1
Table S4 Knockdown the expression of NlGrs in BPH and its effect on NlVg and NlVgR transcript accumulation
Gene name	Target gene		NlVg		NlVgR
	48h	72h	48h	72h	48h	72h
NlGr1	0.3690 ± 0.0299 **	0.234 ± 0.0146 **	0.1181 ± 0.0229 **	0.1220 ± 0.0148 **	0.4265 ± 0.0315 **	0.3218 ± 0.0145 **
NlGr2	0.2765 ± 0.0533 **	0.2952 ± 0.0463 **	0.5712 ± 0.1869 *	0.9472 ± 0.0766	1.1126 ± 0.1616	0.5890 ± 0.0209 *
NlGr3	0.0365 ± 0.0094 **	0.0208 ± 0.0015 **	0.4311 ± 0.0740 *	0.0238 ± 0.0038 **	0.6041 ± 0.0505 *	0.4637 ± 0.0593 **
NlGr4	0.1678 ± 0.0235 **	0.2277 ± 0.0411 **	1.1287 ± 0.3780	1.2067 ± 0.1774	0.3489 ± 0.0505 **	2.2817 ± 0.1308 **
NlGr5	0.6447 ± 0.0360 *	0.4730 ± 0.0421 *	0.1361 ± 0.0350 **	0.8085 ± 0.0239 *	0.1236 ± 0.0215 *	0.8841 ± 0.0145 *
NlGr6	0.2267 ± 0.1253 **	0.8249 ± 0.0467 *	1.3218 ± 0.1311	0.5159 ± 0.0555 **	0.4829 ± 0.0312 **	0.3238 ± 0.0828 **
NlGr7	0.0777 ± 0.0468 **	0.0820 ± 0.0336 **	0.2048 ± 0.1085 **	0.8592 ± 0.0327 *	0.2080 ± 0.0678 **	0.4665 ± 0.1758 *
NlGr8	0.4014 ± 0.0110 *	0.3065 ± 0.0135 **	0.1204 ± 0.0097 **	0.2281 ± 0.0739 **	0.3906 ± 0.0169 **	0.3427 ± 0.0269 **
NlGr9	0.0822 ± 0.0154 **	0.0204 ± 0.0027 **	0.7762 ± 0.2010	0.9563 ± 0.0903	0.4115 ± 0.0548 **	0.2990 ± 0.1244 **
NlGr10	0.0279 ± 0.0054 **	0.0034 ± 0.0006 **	0.0299 ± 0.0058 **	0.1456 ± 0.0152 **	0.5974 ± 0.0484 **	0.3815 ± 0.0768 **
NlGr11	0.3055 ± 0.0341 **	0.2842 ± 0.0478 **	1.3632 ± 0.0995	0.9997 ± 0.0903	0.7372 ± 0.0410 *	0.6889 ± 0.0655 *
NlGr12	0.5789 ± 0.0940 *	0.6757 ± 0.0502 *	0.2014 ± 0.0309 **	0.3982 ± 0.0107 **	0.6154 ± 0.0177 *	0.4130 ± 0.1955 *
NlGr13	0.4198 ± 0.0336 *	0.2188 ± 0.0985 **	0.1696 ± 0.0799 **	0.1787 ± 0.0131 **	0.5892 ± 0.0512 *	0.4351 ± 0.0735 *
NlGr14	0.0593 ± 0.0413 **	0.0805 ± 0.0332 **	0.5087 ± 0.0887 **	0.7750 ± 0.0073 *	0.9162 ± 0.0456	0.4042 ± 0.0098 **
NlGr15	0.0448 ± 0.0339 **	0.6049 ± 0.1536 *	0.4518 ± 0.0273 **	0.5539 ± 0.0432 **	0.2449 ± 0.0951 **	0.7616 ± 0.0744 *
NlGr16	0.2710 ± 0.0366 **	0.3300 ± 0.0783 **	0.6979 ± 0.0566 *	1.1509 ± 0.0215	5.8243 ± 0.3215 **	2.1569 ± 0.8672 **
NlGr17	0.3605 ± 0.0144 **	0.5871 ± 0.0138 *	0.3893 ± 0.0468 **	0.2246 ± 0.0140 **	0.2110 ± 0.0157 **	0.1766 ± 0.0992 **
NlGr18	0.0562 ± 0.0023 **	0.1499 ± 0.0361 **	0.0197 ± 0.0045 **	0.2936 ± 0.0765 **	0.4576 ± 0.0645 **	0.6458 ± 0.1221 *
NlGr19	0.0911 ± 0.0553 **	0.2863 ± 0.0815 **	0.3657 ± 0.0596 **	1.6009 ± 0.0311 **	0.4036 ± 0.1291 *	0.7292 ± 0.1079 *
NlGr20	0.3064 ± 0.0173 **	0.6365 ± 0.0265 *	0.0998 ± 0.0439 **	0.2346 ± 0.0228 **	0.2971 ± 0.0343 **	0.3602 ± 0.0105 **
NlGr21	0.6045 ± 0.0713 *	0.4125 ± 0.0639 **	0.9992 ± 0.0020	1.0317 ± 0.0881	0.9480 ± 0.0668	0.8575 ± 0.0726
NlGr22	0.2621 ± 0.0135 **	0.0522 ± 0.0004 **	0.1486 ± 0.0182 **	0.1025 ± 0.0078 **	0.1798 ± 0.0081 **	0.1113 ± 0.0088 **
NlGr23	0.4464 ± 0.0111 **	0.1750 ± 0.0279 **	0.3732 ± 0.0383 **	0.4313 ± 0.0370 **	1.0747 ± 0.0230	1.0040 ± 0.1626
NlGr24	0.2447 ± 0.0360 **	0.2730 ± 0.0421 **	1.1361 ± 0.0350	0.9285 ± 0.0239	0.9236 ± 0.0215	0.8841 ± 0.1453
NlGr25	0.2510 ± 0.0456 **	0.0751 ± 0.0088 **	0.3381 ± 0.0562 **	0.0209 ± 0.0057 **	0.5658 ± 0.0870 *	0.1891 ± 0.0134 **
NlGr26	0.3423 ± 0.1403 **	0.5367 ± 0.1626 *	0.4767 ± 0.2697 **	1.4351 ± 0.0513 **	0.6603 ± 0.2935	1.1045 ± 0.2835
NlGr28	0.2892 ± 0.0681 **	0.2005 ± 0.0152 **	1.9242 ± 0.2658 **	1.8803 ± 0.0472 **	8.3340 ± 2.5915 **	0.3296 ± 0.1326 *
NlGr29	0.1035 ± 0.0684 **	0.4877 ± 0.0219 **	0.1023 ± 0.0269 **	0.2180 ± 0.0116 **	0.0129 ± 0.0129 **	0.0037 ± 0.0037 **
NlGr31	0.5015 ± 0.0540 *	0.5330 ± 0.1352 *	1.5343 ± 0.1828 *	1.5319 ± 0.2517 *	0.4558 ± 0.0107 **	0.4696 ± 0.0085 **
The data are shown as the means ± SE of three replicates. * means a significant difference between the two groups (dsGFP and dsNlGr) at the 0.05 level (t-test); **, at the 0.01 level (t-test). Red asterisks means a significant increase between the two groups (dsGFP and dsNlGr), blue asterisks means a significant decrease between the two groups (dsGFP and dsNlGr),
