# Supplementary material for: Identification of putative fecundity-related gustatory receptor genes in the brown planthopper Nilaparvata lugens
Source: BMC Genomics. 2018 Dec 27;19:970. doi: 10.1186/s12864-018-5391-5 (PMC6307266; doi:10.1186/s12864-018-5391-5)
Supplement: Supplementary file 5 — Table S5. The primers used in this study. (XLSX 11 kb) [file 12864_2018_5391_MOESM5_ESM.xlsx]

## Sheet: Sheet1
Table S5 The primers used in this study
Gene name	dsRNA primers-F	dsRNA primers-R	dsRNA primers-T7F	dsRNA primers-T7R	q-pcr primers-F	q-pcr primers-R
NlGr1	AGACGGTAATTGAAATCGTGGTAA	GTAATGCTGTTTCTTTGAGACGGA	GGATCCTAATACGACTCACTATAGGAGACGGTAATTGAAATCGTGGTAA	GGATCCTAATACGACTCACTATAGGGTAATGCTGTTTCTTTGAGACGGA	CAGAGTATGAGAATCTAACAGGAAAACA	AGCAATAACTAAAATAATAACAACCGAA
NlGr2	ACAGTAACGGACCTCCACCT	GGGCCAACTTTATCCACAAG	GGATCCTAATACGACTCACTATAGGACAGTAACGGACCTCCACCT	GGATCCTAATACGACTCACTATAGGGGGCCAACTTTATCCACAAG	CTTCATCATCCCAAACAATCCAATCAA	GTAATAGAGAGCTCGCTGCACCAGACA
NlGr3	GAATGACAACTCCATCCACCTCAACAA	CGCTGTACCAAACATGCTTTCAAAGTC	GGATCCTAATACGACTCACTATAGGGAATGACAACTCCATCCACCTCAACAA	GGATCCTAATACGACTCACTATAGGCGCTGTACCAAACATGCTTTCAAAGTC	AAAGAAGACTTGAGACAGGAGGAA	CGTAGAAGACAAACCCATGGAAAA
NlGr4	CTTGTCAGGAAAGCGGGTTG	TATCGCTCATGCGGGTTTTG	GGATCCTAATACGACTCACTATAGGCTTGTCAGGAAAGCGGGTTG	GGATCCTAATACGACTCACTATAGGTATCGCTCATGCGGGTTTTG	AACAGTAACGGACCTCCACCTA	ACGAAATATAAACTCGAAAAAG
NlGr5	CTTTATATTCGGCTGTCATCATTTC	CCTGTATCAGTTTTGTAACATCTTT	GGATCCTAATACGACTCACTATAGGCTTTATATTCGGCTGTCATCATTTC	GGATCCTAATACGACTCACTATAGGCCTGTATCAGTTTTGTAACATCTTT	CTGTCGGTCATTCGCTTCTAT	TTCTTCACCTGCTGTTCTTTC
NlGr6	CCTCTCCTGTTGGATGCTGAT	GTGTGGTTCTTGTTGTGTCGG	GGATCCTAATACGACTCACTATAGGCCTCTCCTGTTGGATGCTGAT	GGATCCTAATACGACTCACTATAGGGTGTGGTTCTTGTTGTGTCGG	CAGAAATAGAAGAGCCGACTCGA	ACAGCTGATCACTAAGCAAACCA
NlGr7	CAGCATAGAATGAGCGACA	TGGGAATCCAATCAATAGC	GGATCCTAATACGACTCACTATAGGCAGCATAGAATGAGCGACA	GGATCCTAATACGACTCACTATAGGTGGGAATCCAATCAATAGC	TTAAACAGCTCCACTCAACCCTA	AAAAGTATTTCAGTCGGCCTCAT
NlGr8	GACAAGCGACACACAAAAACC	CTCCCACATATAGAGAGAGCA	GGATCCTAATACGACTCACTATAGGGACAAGCGACACACAAAAACC	GGATCCTAATACGACTCACTATAGGCTCCCACATATAGAGAGAGCA	CCTTAACATTGTCATCACTCCC	AAATACTTTTCCCTCTTTCGTC
NlGr9	CTGTGTGGCGTTTCGATTGG	TTGATGAGCTCGTGGGTGTC	GGATCCTAATACGACTCACTATAGGCTGTGTGGCGTTTCGATTGG	GGATCCTAATACGACTCACTATAGGTTGATGAGCTCGTGGGTGTC	GAAGACGAGATCCAGCCCAAC	GTGACCCAATTCCCTCAAACC
NlGr10	TGTACTTATTCTTAAAGCTTGCCC	TACTCTGTAGTCGCTCTCTTCCTC	GGATCCTAATACGACTCACTATAGGTGTACTTATTCTTAAAGCTTGCCC	GGATCCTAATACGACTCACTATAGGTACTCTGTAGTCGCTCTCTTCCTC	AATATGTTCTCTATAACCCGCA	CATTTTCAAGTCTTCTCGTTCA
NlGr11	CGCAGACTTGAACAAAGGACCG	GTGGTCCATAGATGCGTATAAT	GGATCCTAATACGACTCACTATAGGCGCAGACTTGAACAAAGGACCG	GGATCCTAATACGACTCACTATAGGGTGGTCCATAGATGCGTATAAT	TGTCTTGCCTCACCAAACGC	GCAGCACCAGGTAGCCGAAT
NlGr12	ATTCTGATTTGAACGAAGATTTA	TGGCTGTCACTTGTTATGTTATC	GGATCCTAATACGACTCACTATAGGATTCTGATTTGAACGAAGATTTA	GGATCCTAATACGACTCACTATAGGTGGCTGTCACTTGTTATGTTATC	ATTTTTTCGCACTTTTTGCTTTC	GTGTTGCTTACCTCTTCGCTTGT
NlGr13	AGTTTTCGGCTTTCTTCTCTTT	ACTTGTGTTGCTTACCTCTTCG	GGATCCTAATACGACTCACTATAGGAGTTTTCGGCTTTCTTCTCTTT	GGATCCTAATACGACTCACTATAGGACTTGTGTTGCTTACCTCTTCG	AAGATTTCCTACAAAGATGCCGTT	CTGAGACTGACAGACATTCTTCCG
NlGr14	CTTCGTGCCTTTTCCTCTTTCCA	TATTCATTCGCGGTTTTTGCGTT	GGATCCTAATACGACTCACTATAGGCTTCGTGCCTTTTCCTCTTTCCA	GGATCCTAATACGACTCACTATAGGTATTCATTCGCGGTTTTTGCGTT	ATGCTTCCTTCTTCTTCCTCTCTT	TTGTACTATCTCCTGACCGCTCTC
NlGr15	GTCTGATGTGAAGTTGGCTGTGAG	AAGATAGAATACCCCTGGATGGAG	GGATCCTAATACGACTCACTATAGGGTCTGATGTGAAGTTGGCTGTGAG	GGATCCTAATACGACTCACTATAGGAAGATAGAATACCCCTGGATGGAG	TGCTACCACTTCACACTTCCAAT	TTCATCAACGCCTAAAACTCCTG
NlGr16	TCATTGGAGCGTTGGCAAGA	CGCTCCTTTCCAAAGTGTTCC	GGATCCTAATACGACTCACTATAGGTCATTGGAGCGTTGGCAAGA	GGATCCTAATACGACTCACTATAGGCGCTCCTTTCCAAAGTGTTCC	TGAACTCGTGTTTTGGGGT	CATTGTGTAGATTTCGCCG
NlGr17	GAAGGGCTACACCTGCACTT	GCAGAACAACACCGACACAC	TAATACGACTCACTATAGGGAGAGAAGGGCTACACCTGCACTT	TAATACGACTCACTATAGGGAGAGCAGAACAACACCGACACAC	CATTCGCAGCCAACAACCT	CCCTTCGCAGAACATCCAC
NlGr18	ATTTTCTCAGTTTTGTGGTTCT	TTGTTTTATTCTGTCCTCGTTT	GGATCCTAATACGACTCACTATAGGATTTTCTCAGTTTTGTGGTTCT	GGATCCTAATACGACTCACTATAGGTTGTTTTATTCTGTCCTCGTTT	CAAGTGTTCAACCTGGTGCCTTTCTA	AAATCTCTCCACCTTATGGCTGTCCT
NlGr19	CTGATGTTTTACTTGCTTTGCCT	CTGATGTTTTACTTGCTTTGCCT	GGATCCTAATACGACTCACTATAGGCCTGTTGATTTCCACTAGTTGCT	GGATCCTAATACGACTCACTATAGGCTGATGTTTTACTTGCTTTGCCT	TAGCCTACTTTTACATAGTTTCCATCTTCG	TACTCACATCTTTCTTGATTTCTATTTCGC
NlGr20	ACATTCTACACTTACTTCGGC	AAATCCTTCTTCACTTTCTCA	GGATCCTAATACGACTCACTATAGGACATTCTACACTTACTTCGGC	GGATCCTAATACGACTCACTATAGGAAATCCTTCTTCACTTTCTCA	GACAACTTGGAGAAAGGCGAG	ATGTGCAGGAAAAGGATGGGA
NlGr21	TCTCTTCAGTTGCAAGTGTAT	ATCAGGTTTATTGTATTATTC	GGATCCTAATACGACTCACTATAGGTCTCTTCAGTTGCAAGTGTAT	GGATCCTAATACGACTCACTATAGGATCAGGTTTATTGTATTATTC	AGTTTATTTTGTCATTGTTGAAGGGC	TAGCATACTGTTGATGGATCGAGTGT
NlGr22	GTATACAGCAGCCTCCAAAA	GAGAGCACACGAAATCCAAC	GGATCCTAATACGACTCACTATAGGGTATACAGCAGCCTCCAAAA	GGATCCTAATACGACTCACTATAGGGAGAGCACACGAAATCCAAC	ATGTAATCAGGCGAATGAGACAG	CACCAATAGATGGAGTAAGCGAA
NlGr23	TTACCATTTTTGGACTGGACTA	ACTGCAGTTAAAGTTGATATT	GGATCCTAATACGACTCACTATAGGTTACCATTTTTGGACTGGACTA	GGATCCTAATACGACTCACTATAGGACTGCAGTTAAAGTTGATATT	TAGGCAAGAAGTTTGTGGACAG	ATGAGATAAGTGAGACACCCGG
NlGr24	TTATCGCCACAATGTTTCTATTTG	GTTTTCTTACTTTTTTTGCTCTCC	GGATCCTAATACGACTCACTATAGGTTATCGCCACAATGTTTCTATTTG	GGATCCTAATACGACTCACTATAGGGTTTTCTTACTTTTTTTGCTCTCC	CAGGTGAATGTGGAAAGACTAA	ACGTCAACAACGACACAAATAT
NlGr25	AACCAGAAAATGTCCAAGTGC	GAAAACCATGCTACAAAAGCC	GGATCCTAATACGACTCACTATAGGAACCAGAAAATGTCCAAGTGC	GGATCCTAATACGACTCACTATAGGGAAAACCATGCTACAAAAGCC	ACTTAACATGCGTCTTCTTACCTCGG	AGACTATGTGATGTGTCAAGCAGGGC
NlGr26	AATTCGACAGTGAGAATGGAGC	CACATAGGAAGAAGTGAAAGCG	GGATCCTAATACGACTCACTATAGGAATTCGACAGTGAGAATGGAGC	GGATCCTAATACGACTCACTATAGGCACATAGGAAGAAGTGAAAGCG	AAGCTGTGCAGCCTTGTCAA	CGAGAACTGTCTGAAGCGGT
NlGr27	—	—	—	—	GCCACACGCACAGAACTCAAC	CCTACAAAGCACGCTCCACAA
NlGr28	TTCTACCGCCAAGTGCGATT	GCTGCATGTTGACGCATTCT	GGATCCTAATACGACTCACTATAGGCTGTGTGGCGTTTCGATTGG	GGATCCTAATACGACTCACTATAGGTTGATGAGCTCGTGGGTGTC	TGTGGGTACTTGCTCCATTATG	TGGCTTCTCTTCTCTCCTTTAT
NlGr29	CTTAAACCAACCAGAATCGC	CCCCACATTGTACACAAAAC	TAATACGACTCACTATAGGGAGACTTAAACCAACCAGAATCGC	TAATACGACTCACTATAGGGAGACCCCACATTGTACACAAAAC	TAGGCTGTTTCTGTGCTGGTTG	GAATGGGGCTTCTCTGTTCTTG
NlGr30	—	—	—	—	CCCCTGCTATTCCAAGAAGAAAAT	CGATGAAAGCCTAAAAGTCACACC
NlGr31	CGCTGTTTTTGCTCCGCTT	GGTTCTGCCTCGTTGCCTG	GGATCCTAATACGACTCACTATAGGCGCTGTTTTTGCTCCGCTT	GGATCCTAATACGACTCACTATAGGGGTTCTGCCTCGTTGCCTG	GATTACCTTGGAATGATGGTCTTGT	ACTTCCTCCCTCCCTATAACTTTTG
NlGr32	—	—	—	—	CGAGAGGGGAGTAGAAGGGAGAG	CTTGGATGTAGACCGGCACGTAG
Vg	—	—	—	—	ACTTCCTCCCTCCCTATAACTTTTG	TCTTGCCAGAAGGATTGC
VgR	—	—	—	—	ATCTACTTCACCGATTCTGG	ATCACCGACCTGTTACCC
β-actin	—	—	—	—	TGCGTGACATCAAGGAGAAGC	CCATACCCAAGAAGGAAGGCT
GFP	AAGGGCGAGGAGCTGTTCACCG	CAGCAGGACCATGTGATCGCGC	GGATCCTAATACGACTCACTATAGGAAGGGCGAGGAGCTGTTCACCG	GGATCCTAATACGACTCACTATAGGCAGCAGGACCATGTGATCGCGC	—	—
