# Supplementary material for: Identification of putative fecundity-related gustatory receptor genes in the brown planthopper Nilaparvata lugens
Source: BMC Genomics. 2018 Dec 27;19:970. doi: 10.1186/s12864-018-5391-5 (PMC6307266; doi:10.1186/s12864-018-5391-5)
Supplement: Supplementary file 6 — Table S6. The data source for alternative splicing prediction. (XLSX 10 kb) [file 12864_2018_5391_MOESM6_ESM.xlsx]

## Sheet: Sheet1
Table S6 The data source for alternative splicing prediction
Accession	Title	Project	Center
SRP002795	the transcriptome analysis of Nilaparvata lugens	79595	Zhejiang University
SRP028104	Nilaparvata lugens strain:Taichung Native 1 Transcriptome or Gene expression	212812	BioProject
SRP017801	The 1KITE project: evolution of insects	183205	BioProject
SRP046763	Cloning of wing patterning genes of Nilaparvata lugens and their regulation on wing morph differentiation	260223	BioProject
SRP035299	Nilaparvata lugens strain:TN1,BPH,the brown planthopper Transcriptome or Gene expression	234092	BioProject
SRP041639	Nilaparvata lugens strain:brown planthopper Transcriptome or Gene expression	245924	BioProject
SRP030465	Nilaparvata lugens strain:TN1 Transcriptome or Gene expression	221360	BioProject
SRP022256	Salivary glands of TN1 and M populations of Nilaparvata lugens Transcriptome or Gene expression	197323	BioProject
DRP001792	Whole transcriptome shotgun sequencing of Nilaparvata lugens I87i and C89i strains	182915	NIAS
SRP081257	transcriptome of Sogatella furcifera and Laodelphax striatellus Transcriptome	338373	BioProject
SRP099909	Global changes at the transcript levels after Nl23867 RNAi in Nilaparvata lugens	374899	BioProject
