# Supplementary material for: Identification of putative fecundity-related gustatory receptor genes in the brown planthopper Nilaparvata lugens
Source: BMC Genomics. 2018 Dec 27;19:970. doi: 10.1186/s12864-018-5391-5 (PMC6307266; doi:10.1186/s12864-018-5391-5)
Supplement: Supplementary file 8 — Table S7. The primers used in alternative splicing verification. (XLSX 9 kb) [file 12864_2018_5391_MOESM8_ESM.xlsx]

## Sheet: Sheet1
Table S7 The primers used in alternative splicing verification
Gene name	Primer-F1	Primer-R1	Primer-F2	Primer-R2	Primer-F3	Primer-R3	Primer-F4	Primer-R4
NlGr1	TTCTGCCGCTTTATACAG	AGACCACTCCAAAATGAGACC	CAGTGTTTTGTCTGGATTT	TGCCATAGCCACCCAACTTCA
NlGr8	TGGCTGCTACGTTACTAGCCGCTA	GTCATCATAAATACATGACCAGA	TGGCTGCTACGTTACTAGCCGCTA	AGCAGCCTGCAAACGATGAATGAT	TGGCTGCTACGTTACTAGCCGCTA	ACTAGTTGCAACGTGCTCATGATG	TGGCTGCTACGTTACTAGCCGCTA	AGCTTCTTGATTATATTATAATGA
NlGr10	GTGACTTTAATGAGAGATTGGC	CTCATTTTCAAGTCTTCTCGTTCA	AAGCAGTGGTATCAACGCAGAGT	CTCATTTTCAAGTCTTCTCGTTCA
NlGr12	CGCAGAGTACATGGGTGAAACAA	ATAGCCTAGCGGCCGGACCTTGC	CGCAGAGTACATGGGAGTCAGCTGA	GGAAGAAGAAGGAAGCATAGTA
NlGr19	GGAGTTATTTTCAAGCGTTGA	GAAGTGTTTATTAATGACAATGAA	AATAATGCCTAAGTCTGTGTTTG	CTAGTAATGTTCTGCTCAAAAG	AATAATGCCTAAGTCTGTGTTTG	CTCAGTAATGTTCTGCTCAAA
NlGr21	TATCTGGAAACCTGATCATGCAG	TCATCTAGACATTGGATTA	TAAACGGTACCAAGACTAAGATA	CAATATGCAGAGTCCACGAAGT
NlGr23	ATGCTGAAAAATAAAAGGTTGCAAT	CTACCTCGAGAGACTGATATTGCTGT	CACACTGTTCTGGATATGTCAGA	TGCGCCTCTTGACACTCGGGA
NlGr25	AAACCAGAAAATGTCCAAGTG	GATCCGAGAAGAGGATAATCCAAAT	TAGTGATTTATTGATTTTAGTGTGTG	AACTATGTAAAAGTAGGCTAGAT	CTTCGTTTCAGGCAAACAATGTAT	AAACAGACCACAAGTTTTGAAGACA
NlGr26	TCCGAAGTGAGTGCTTGAAAAACTG	ACTTAAAAACTATGATATAATAAATT	TCCGAAGTGAGTGCTTGAAAAACTG	GGAATTTAGAAAACTGAAACTTTAT
NlGr31	GTTGGAGTGGACTGTGGAGTGA	CTCATTATTATATTTGTTACAA	AAGCAGTGGTATCAACGCAGAGTAC	CTCATTATTATATTTGTTACAA	CAGTGAGCGCAACGCAATTAAT	CTCATTATTATATTTGTTACAA
